# Supplementary material for: Fish Acquisition and Consumption in the African Great Lakes Region through a Food Environment Lens: A Scoping Review
Source: Nutrients. 2021 Jul 14;13(7):2408. doi: 10.3390/nu13072408 (PMC8308864; doi:10.3390/nu13072408)
Supplement: Supplementary file 1 [file nutrients-13-02408-s001.zip]

Archive with 1 entries (1 files):
- nutrients-1242519-supplementary.pdf
